# Supplementary material for: Amyloid Precursor Protein Processing Links Female Urgency Urinary Incontinence with Alzheimer’s Disease: Implications for Treatment
Source: Int J Mol Sci. 2026 Jul 9;27(14):6156. doi: 10.3390/ijms27146156 (PMC13409906; doi:10.3390/ijms27146156)
Supplement: Supplementary file 1 [file ijms-27-06156-s001.zip]

Archive with 1 entries (1 files):
- ijms-4327972-supplementary.pdf
